# Supplementary material for: The Role of Atmospheric Composition in Defining the Habitable Zone Limits and Supporting E. coli Growth
Source: Life (Basel). 2025 Jan 10;15(1):79. doi: 10.3390/life15010079 (PMC11766661; doi:10.3390/life15010079)
Supplement: Supplementary file 1 [file life-15-00079-s001.zip]

Archive with 29 entries (28 files):
- Bottle_schematic.pdf
- CO2_Tsurf_vmr_vs_Distance.pdf
- Definitions/
- Definitions/chicago2.bst
- Definitions/journalnames.tex
- Definitions/life-logo-eps-converted-to.pdf
- Definitions/life-logo.eps
- Definitions/logo-ccby.eps
- Definitions/logo-mdpi-eps-converted-to.pdf
- Definitions/logo-mdpi.eps
- Definitions/logo-orcid.pdf
- Definitions/logo-updates-eps-converted-to.pdf
- Definitions/logo-updates.eps
- Definitions/mdpi.bst
- Definitions/mdpi.cls
- Definitions/mdpi_apacite.bst
- Definitions/mdpi_apacite.sty
- Definitions/mdpi_chicago.bst
- H2_Tsurf_vmr_vs_Distance.pdf
- HZ_limits_plot.pdf
- LB_with_CO2.pdf
- Results_CASY_long.pdf
- Results_CASY_short.pdf
- Supplementary.aux
- Supplementary.log
- Supplementary.out
- Supplementary.pdf
- Supplementary.synctex.gz
- Supplementary.tex
