# Supplementary material for: The Role of Atmospheric Composition in Defining the Habitable Zone Limits and Supporting E. coli Growth
Source: Life (Basel). 2025 Jan 10;15(1):79. doi: 10.3390/life15010079 (PMC11766661; doi:10.3390/life15010079)
Supplement: Supplementary file 1 [file life-15-00079-s001.zip › Definitions/mdpi_chicago.bst]

%%% ====================================================================
%%%  @BibTeX-style-file{
%%%     author          = "Glenn Paulley",
%%%     version         = "4",
%%%     date            = "28 August 1992",
%%%     time            = "10:23:39 199",
%%%     filename        = "chicago.bst",
%%%     address         = "Data Structuring Group
%%%                        Department of Computer Science
%%%                        University of Waterloo
%%%                        Waterloo, Ontario, Canada
%%%                        N2L 3G1",
%%%     telephone       = "(519) 885-1211",
%%%     FAX             = "(519) 885-1208",
%%%     checksum        = "26323 1654 5143 37417",
%%%     email           = "gnpaulle@bluebox.uwaterloo.ca",
%%%     codetable       = "ISO/ASCII",
%%%     keywords        = "",
%%%     supported       = "yes",
%%%     abstract        = "A BibTeX bibliography style that follows the
%%%                        `B' reference style of the 13th Edition of
%%%                        the Chicago Manual of Style. A detailed
%%%                        feature list is given below.",
%%%     docstring       = "The checksum field above contains a CRC-16
%%%                        checksum as the first value, followed by the
%%%                        equivalent of the standard UNIX wc (word
%%%                        count) utility output of lines, words, and
%%%                        characters.  This is produced by Robert
%%%                        Solovay's checksum utility.",
%%%  }
%%% ====================================================================
%
% "Chicago" BibTeX style, chicago.bst
% ===================================
%
% BibTeX `chicago' style file for BibTeX version 0.99c, LaTeX version 2.09
% Place it in a file called chicago.bst in the BibTeX search path.
% You need to include chicago.sty as a \documentstyle option.
% (Placing it in the same directory as the LaTeX document should also work.)
% This "chicago" style is based on newapa.bst (American Psych. Assoc.)
% found at ymir.claremont.edu.
%
%   Citation format: (author-last-name year)
%             (author-last-name and author-last-name year)
%             (author-last-name, author-last-name, and author-last-name year)
%             (author-last-name et al. year)
%             (author-last-name)
%             author-last-name (year)
%             (author-last-name and author-last-name)
%             (author-last-name et al.)
%             (year) or (year,year)
%             year or year,year
%
%   Reference list ordering: alphabetical by author or whatever passes
%    for author in the absence of one.
%
% This BibTeX style has support for abbreviated author lists and for
%    year-only citations.  This is done by having the citations
%    actually look like
%
%    \citeauthoryear{full-author-info}{abbrev-author-info}{year}
%
% The LaTeX style has to have the following (or similar)
%
%     \let\@internalcite\cite
%     \def\fullcite{\def\citeauthoryear##1##2##3{##1, ##3}\@internalcite}
%     \def\fullciteA{\def\citeauthoryear##1##2##3{##1}\@internalcite}
%     \def\shortcite{\def\citeauthoryear##1##2##3{##2, ##3}\@internalcite}
%     \def\shortciteA{\def\citeauthoryear##1##2##3{##2}\@internalcite}
%     \def\citeyear{\def\citeauthoryear##1##2##3{##3}\@internalcite}
%
% These TeX macro definitions are found in chicago.sty. Additional
% commands to manipulate different components of a citation can be defined
% so that, for example, you can list author's names without parentheses
% if using a citation as a noun or object in a sentence.
%
% This file was originally copied from newapa.bst at ymir.claremont.edu.
%
% Features of mdpi_chicago.bst, updated on December 17, 2024:
% =======================
%
% - full names used in citations, but abbreviated citations are available
%   (see above)
% - if an entry has a "month", then the month and year are also printed
%   as part of that bibitem.
% - all conjunctions use "and" instead of "\&"
% - major modification from Chicago Manual of Style (13th ed.) is that
%   only the first author in a reference appears last name first-
%   additional authors appear as J. Q. Public.
% - pages are listed as "pp. xx-xx" in all entry types except
%   article entries.
% - book, inbook, and manual use "location: publisher" (or organization)
%   for address and publisher. All other types list publishers separately.
% - "pp." are used to identify page numbers for all entry types except
%   articles.
% - organization is used as a citation label if neither author nor editor
%   is present (for manuals).
% - "et al." is used for long author and editor lists, or when "others"
%   is used.
%
% Modifications and bug fixes from newapa.bst:
% ===========================================
%
%   - added month, year to bib entries if month is present
%   - fixed bug with In proceedings, added necessary comma after title
%   - all conjunctions changed to "and" from "\&"
%   - fixed bug with author labels in my.full.label: "et al." now is
%        generated when "others" is an author name
%   - major modification from Chicago Manual of Style (13th ed.) is that
%     only the first author in a reference appears last name first-
%     additional authors appear as J. Q. Public.
%   - pages are listed as "pp. xx-xx" in all entry types except
%     article entries. Unnecessary (IMHO) "()" around page numbers
%     were removed, and page numbers now don't end with a period.
%   - created chicago.sty for use with this bibstyle (required).
%   - fixed bugs in FUNCTION {format.vol.num.pages} for missing volume,
%     number, and /or pages. Renamed to format.jour.vol.
%   - fixed bug in formatting booktitles: additional period an error if
%     book has a volume.
%   - fixed bug: editors usually given redundant period before next clause
%     (format.editors.dot) removed.
%   - added label support for organizations, if both author and editor
%     are missing (from alpha.bst). If organization is too long, then
%     the key field is used for abbreviated citations.
%   - In proceedings or books of several volumes, no comma was written
%     between the "Volume x" and the page numbers (this was intentional
%     in newapa.bst). Fixed.
%   - Some journals may not have volumes/numbers, only month/year (eg.
%     IEEE Computer). Fixed bug in article style that assumed volume/number
%     was always present.
%
% Original documentation for newapa.sty:
% =====================================
%
% This version was made by modifying the master file made by
% Oren Patashnik (PATASHNIK@SCORE.STANFORD.EDU), and the 'named' BibTeX
% style of Peter F. Patel-Schneider.
%
% Copyright (C) 1985, all rights reserved.
% Copying of this file is authorized only if either
% (1) you make absolutely no changes to your copy, including name, or
% (2) if you do make changes, you name it something other than 'newapa.bst'.
% There are undoubtably bugs in this style.  If you make bug fixes,
% improvements, etc.  please let me know.  My e-mail address is:
%    spencer@cgrg.ohio.state.edu or 71160.3141@compuserve.com
%
% This style was made from 'plain.bst', 'named.bst', and 'apalike.bst',
% with lots of tweaking to make it look like APA style, along with tips
% from Young Ryu and Brian Reiser's modifications of 'apalike.bst'.

ENTRY
  { address
    author
    booktitle
    chapter
    edition
    editor
    doi
    howpublished
    institution
    journal
    key
    month
    note
    number
    organization
    pages
    publisher
    school
    series
    title
    type
    volume
    year
  }
  {}
  { label.year extra.label sort.year sort.label }

INTEGERS { output.state before.all mid.sentence after.sentence after.block }

FUNCTION {init.state.consts}
{ #0 'before.all :=
  #1 'mid.sentence :=
  #2 'after.sentence :=
  #3 'after.block :=
}

STRINGS { s t u }

FUNCTION {output.nonnull}
{ 's :=
  output.state mid.sentence =
    { ", " * write$ }
    { output.state after.block =
    { add.period$ write$
      newline$
      "\newblock " write$
    }
    { output.state before.all =
        'write$
        { add.period$ " " * write$ }
      if$
    }
      if$
      mid.sentence 'output.state :=
    }
  if$
  s
}

% Use a colon to separate output. Used only for address/publisher
% combination in book/inbook types, address/institution for manuals,
% and organization:publisher for proceedings (inproceedings).
%
FUNCTION {output.nonnull.colon}
{ 's :=
  output.state mid.sentence =
    { ": " * write$ }
    { output.state after.block =
    { add.period$ write$
      newline$
      "\newblock " write$
    }
    { output.state before.all =
        'write$
        { add.period$ " " * write$ }
      if$
    }
      if$
      mid.sentence 'output.state :=
    }
  if$
  s
}

FUNCTION {output}
{ duplicate$ empty$
    'pop$
    'output.nonnull
  if$
}

FUNCTION {output.colon}
{ duplicate$ empty$
    'pop$
    'output.nonnull.colon
  if$
}

FUNCTION {output.check}
{ 't :=
  duplicate$ empty$
    { pop$ "empty " t * " in " * cite$ * warning$ }
    'output.nonnull
  if$
}

FUNCTION {output.check.colon}
{ 't :=
  duplicate$ empty$
    { pop$ "empty " t * " in " * cite$ * warning$ }
    'output.nonnull.colon
  if$
}

FUNCTION {output.year.check}
{ year empty$
     { "empty year in " cite$ * warning$ }
     { add.period$ write$
        " " year * extra.label *
       month empty$
          { }
          { ", " * month * }
       if$
       mid.sentence 'output.state :=
     }
  if$
}


FUNCTION {fin.entry}
{ add.period$
  write$
  newline$
}

FUNCTION {new.block}
{ output.state before.all =
    'skip$
    { after.block 'output.state := }
  if$
}

FUNCTION {new.sentence}
{ output.state after.block =
    'skip$
    { output.state before.all =
    'skip$
    { after.sentence 'output.state := }
      if$
    }
  if$
}

FUNCTION {not}
{   { #0 }
    { #1 }
  if$
}

FUNCTION {and}
{   'skip$
    { pop$ #0 }
  if$
}

FUNCTION {or}
{   { pop$ #1 }
    'skip$
  if$
}

FUNCTION {new.block.checka}
{ empty$
    'skip$
    'new.block
  if$
}

FUNCTION {new.block.checkb}
{ empty$
  swap$ empty$
  and
    'skip$
    'new.block
  if$
}

FUNCTION {new.sentence.checka}
{ empty$
    'skip$
    'new.sentence
  if$
}

FUNCTION {new.sentence.checkb}
{ empty$
  swap$ empty$
  and
    'skip$
    'new.sentence
  if$
}

FUNCTION {field.or.null}
{ duplicate$ empty$
    { pop$ "" }
    'skip$
  if$
}

%
% Emphasize the top string on the stack.
%
FUNCTION {emphasize}
{ duplicate$ empty$
    { pop$ "" }
    { "{\em " swap$ * "}" * }
  if$
}

%
% Emphasize the top string on the stack, but add a trailing space.
%
FUNCTION {emphasize.space}
{ duplicate$ empty$
    { pop$ "" }
    { "{\em " swap$ * "\/}" * }
  if$
}

INTEGERS { nameptr namesleft numnames }
%
% Format bibliographical entries with the first author last name first,
% and subsequent authors with initials followed by last name.
% All names are formatted in this routine.
%
FUNCTION {format.names}
{ 's :=
  #1 'nameptr :=               % nameptr = 1;
  s num.names$ 'numnames :=    % numnames = num.name$(s);
  numnames 'namesleft :=
    { namesleft #0 > }

    { nameptr #1 =
        {s nameptr "{vv~}{ll}{, jj}{, ff}" format.name$ 't := }
        {s nameptr "{ff~}{vv~}{ll}{, jj}" format.name$ 't := }
      if$
      nameptr #1 >
        { namesleft #1 >
              { ", " * t * }
              { numnames #2 >
                  { "," * }
                  'skip$
                if$
                t "others" =
                    { " et~al." * }
                    { " and " * t * } % from Chicago Manual of Style
                  if$
               }
               if$
             }
            't
        if$
        nameptr #1 + 'nameptr :=          % nameptr += 1;
        namesleft #1 - 'namesleft :=      % namesleft =- 1;
    }
  while$
}

FUNCTION {my.full.label}
{ 's :=
  #1 'nameptr :=               % nameptr = 1;
  s num.names$ 'numnames :=    % numnames = num.name$(s);
  numnames 'namesleft :=
    { namesleft #0 > }

    { s nameptr "{vv~}{ll}" format.name$ 't :=  % get the next name
      nameptr #1 >
        { namesleft #1 >
              { ", " * t * }
              { numnames #2 >
                  { "," * }
                  'skip$
                if$
                t "others" =
                    { " et~al." * }
                    { " and " * t * } % from Chicago Manual of Style
                  if$
               }
               if$
             }
            't
        if$
        nameptr #1 + 'nameptr :=          % nameptr += 1;
        namesleft #1 - 'namesleft :=      % namesleft =- 1;
    }
  while$

}

FUNCTION {format.names.fml}
%
% Format names in "familiar" format, with first initial followed by
% last name. Like format.names, ALL names are formatted.
%
{ 's :=
  #1 'nameptr :=               % nameptr = 1;
  s num.names$ 'numnames :=    % numnames = num.name$(s);
  numnames 'namesleft :=
    { namesleft #0 > }

    { s nameptr "{f.~}{vv~}{ll}{, jj}" format.name$ 't :=

      nameptr #1 >
        { namesleft #1 >
              { ", " * t * }
               { numnames #2 >
                    { "," * }
                    'skip$
                  if$
                  t "others" =
                        { " et~al." * }
                        { " and " * t * }
%                       { " \& " * t * }
                      if$
                }
               if$
             }
            't
        if$
        nameptr #1 + 'nameptr :=          % nameptr += 1;
        namesleft #1 - 'namesleft :=      % namesleft =- 1;
    }
  while$
}

FUNCTION {format.authors}
{ author empty$
    { "" }
    { author format.names }
  if$
}

FUNCTION {format.key}
{ empty$
    { key field.or.null }
    { "" }
  if$
}

%
% Format editor names for use in the "in" types: inbook, incollection,
% inproceedings: first initial, then last names. When editors are the
% LABEL for an entry, then format.editor is used which lists editors
% by last name first.
%
FUNCTION {format.editors.fml}
{ editor empty$
    { "" }
    { editor format.names.fml
      editor num.names$ #1 >
    { " (Eds.)" * }
    { " (Ed.)" * }
      if$
    }
  if$
}

%
% Format editor names for use in labels, last names first.
%
FUNCTION {format.editors}
{ editor empty$
    { "" }
    { editor format.names
      editor num.names$ #1 >
    { " (Eds.)" * }
    { " (Ed.)" * }
      if$
    }
  if$
}

FUNCTION {format.title}
{ title empty$
    { "" }
    { title "t" change.case$ }
  if$
}

% Note that the APA style requres case changes
% in article titles. The following does not
% change cases. If you perfer it, uncomment the
% following and comment out the above.

%FUNCTION {format.title}
%{ title empty$
%    { "" }
%    { title }
%  if$
%}

FUNCTION {n.dashify}
{ 't :=
  ""
    { t empty$ not }
    { t #1 #1 substring$ "-" =
    { t #1 #2 substring$ "--" = not
        { "--" *
          t #2 global.max$ substring$ 't :=
        }
        {   { t #1 #1 substring$ "-" = }
        { "-" *
          t #2 global.max$ substring$ 't :=
        }
          while$
        }
      if$
    }
    { t #1 #1 substring$ *
      t #2 global.max$ substring$ 't :=
    }
      if$
    }
  while$
}

FUNCTION {format.btitle}
{ edition empty$
  { title emphasize }
  { title empty$
    { title emphasize }
    { volume empty$     % gnp - check for volume, then don't need period
       { "{\em " title * "\/} (" * edition * " ed.)" * "." * }
       { "{\em " title * "\/} (" * edition * " ed.)" * }
      if$
    }
    if$
  }
  if$
}

FUNCTION {format.emphasize.booktitle}
{ edition empty$
  { booktitle emphasize }
  { booktitle empty$
    { booktitle emphasize }
    { volume empty$    % gnp - extra period an error if book has a volume
        { "{\em " booktitle * "\/} (" * edition * " ed.)" * "." *}
        { "{\em " booktitle * "\/} (" * edition * " ed.)" * }
      if$
      }
    if$
    }
  if$
  }


FUNCTION {tie.or.space.connect}
{ duplicate$ text.length$ #3 <
    { "~" }
    { " " }
  if$
  swap$ * *
}

FUNCTION {either.or.check}
{ empty$
    'pop$
    { "can't use both " swap$ * " fields in " * cite$ * warning$ }
  if$
}

FUNCTION {format.bvolume}
{ volume empty$
    { "" }
    { "Volume" volume tie.or.space.connect % gnp - changed to mixed case
      series empty$
        'skip$
        { " of " * series emphasize * }
      if$
      "volume and number" number either.or.check
    }
  if$
}

FUNCTION {format.number.series}
{ volume empty$
    { number empty$
    { series field.or.null }
    { output.state mid.sentence =
        { "Number" } % gnp - changed to mixed case always
        { "Number" }
      if$
      number tie.or.space.connect
      series empty$
        { "there's a number but no series in " cite$ * warning$ }
        { " in " * series * }
      if$
    }
      if$
    }
    { "" }
  if$
}

INTEGERS { multiresult }

FUNCTION {multi.page.check}
{ 't :=
  #0 'multiresult :=
    { multiresult not
      t empty$ not
      and
    }
    { t #1 #1 substring$
      duplicate$ "-" =
      swap$ duplicate$ "," =
      swap$ "+" =
      or or
    { #1 'multiresult := }
    { t #2 global.max$ substring$ 't := }
      if$
    }
  while$
  multiresult
}

FUNCTION {format.pages}
{ pages empty$
  { "" }
  { pages multi.page.check
	{ "pp.\ " pages n.dashify tie.or.space.connect } % gnp - removed ()
	{ "pp.\ " pages tie.or.space.connect }
    if$
  }
  if$
}

% By Young (and Spencer)
% GNP - fixed bugs with missing volume, number, and/or pages
%
% Format journal, volume, number, pages for article types.
%
FUNCTION {format.jour.vol}
{ journal empty$
    { "no journal in " cite$ * warning$
      "" }
    { journal emphasize.space }
    if$
  number empty$
    { volume empty$
       { "no number and no volume in " cite$ * warning$
         "" * }
       { "~{\em " * Volume * "}" * }
      if$
    }
    { volume empty$
      {"no volume for " cite$ * warning$
       "~(" * number * ")" * }
      { "~" *
        volume emphasize.space
        "(" * number * ")" * * }
      if$
    }
  if$
  pages empty$
    {"page numbers missing in " cite$ * warning$
     "" * } % gnp - place a null string on the stack for output
    { duplicate$ empty$
      { pop$ format.pages }
      { ", " *  pages n.dashify * } % gnp - removed pp. for articles
      if$
    }
  if$
}

FUNCTION {format.chapter.pages}
{ chapter empty$
    'format.pages
    { type empty$
        { "Chapter" } % gnp - changed to mixed case
        { type "t" change.case$ }
      if$
      chapter tie.or.space.connect
      pages empty$
        {"page numbers missing in " cite$ * warning$} % gnp - added check
        { ", " * format.pages * }
      if$
    }
  if$
}

FUNCTION {format.in.ed.booktitle}
{ booktitle empty$
  { "" }
  { editor empty$
    { "In " format.emphasize.booktitle * }
    { "In " format.editors.fml * ", " * format.emphasize.booktitle * }
    if$
  }
  if$
}

FUNCTION {format.thesis.type}
{ type empty$
    'skip$
    { pop$
      type "t" change.case$
    }
  if$
}

FUNCTION {format.tr.number}
{ type empty$
    { "Technical Report" }
    'type
  if$
  number empty$
    { "t" change.case$ }
    { number tie.or.space.connect }
  if$
}

FUNCTION {format.article.crossref}
{ "See"
  "\citep{" * crossref * "}" *
}

FUNCTION {format.crossref.editor}
{ editor #1 "{vv~}{ll}" format.name$
  editor num.names$ duplicate$
  #2 >
    { pop$ " et~al." * }
    { #2 <
    'skip$
    { editor #2 "{ff }{vv }{ll}{ jj}" format.name$ "others" =
        { " et~al." * }
        { " and " * editor #2 "{vv~}{ll}" format.name$ * }
      if$
    }
      if$
    }
  if$
}

FUNCTION {format.book.crossref}
{ volume empty$
    { "empty volume in " cite$ * "'s crossref of " * crossref * warning$
      "In "
    }
    { "Volume" volume tie.or.space.connect % gnp - changed to mixed case
      " of " *
    }
  if$
  editor empty$
  editor field.or.null author field.or.null =
  or
    { key empty$
    { series empty$
        { "need editor, key, or series for " cite$ * " to crossref " *
          crossref * warning$
          "" *
        }
        { "{\em " * series * "\/}" * }
      if$
    }
    { key * }
      if$
    }
    { format.crossref.editor * }
  if$
  " \citep{" * crossref * "}" *
}

FUNCTION {format.incoll.inproc.crossref}
{ "See"
  " \citep{" * crossref * "}" *
}

% format.lab.names:
%
% determines "short" names for the abbreviated author information.
% "Long" labels are created in calc.label, using the routine my.full.label
% to format author and editor fields.
%
% There are 4 cases for labels.   (n=3 in the example)
% a) one author             Foo
% b) one to n               Foo, Bar and Baz
% c) use of "and others"    Foo, Bar et al.
% d) more than n            Foo et al.
%
FUNCTION {format.lab.names}
{ 's :=
  s num.names$ 'numnames :=
  numnames #2 >    % change number to number of others allowed before
		   % forcing "et al".
    { s #1 "{vv~}{ll}" format.name$ " et~al." * }
    {
      numnames #1 - 'namesleft :=
      #2 'nameptr :=
      s #1 "{vv~}{ll}" format.name$
	{ namesleft #0 > }
	{ nameptr numnames =
	    { s nameptr "{ff }{vv }{ll}{ jj}" format.name$ "others" =
		{ " et~al." * }
		{ " and " * s nameptr "{vv~}{ll}" format.name$ * }
	      if$
	    }
	    { ", " * s nameptr "{vv~}{ll}" format.name$ * }
	  if$
	  nameptr #1 + 'nameptr :=
	  namesleft #1 - 'namesleft :=
	}
      while$
    }
  if$
}

FUNCTION {author.key.label}
{ author empty$
    { key empty$
          { "no key, author in " cite$ * warning$
            cite$ #1 #3 substring$ }
         'key
      if$
    }
    { author format.lab.names }
  if$
}

FUNCTION {editor.key.label}
{ editor empty$
    { key empty$
          { "no key, editor in " cite$ * warning$
            cite$ #1 #3 substring$ }
          'key
        if$
     }
     { editor format.lab.names }
  if$
}

FUNCTION {author.key.organization.label}
%
% added - gnp. Provide label formatting by organization if author is null.
%
{ author empty$
    { organization empty$
	{ key empty$
	    { "no key, author or organization in " cite$ * warning$
              cite$ #1 #3 substring$ }
	    'key
	  if$
	}
        { organization }
      if$
    }
    { author format.lab.names }
  if$
}

FUNCTION {editor.key.organization.label}
%
% added - gnp. Provide label formatting by organization if editor is null.
%
{ editor empty$
    { organization empty$
	{ key empty$
	    { "no key, editor or organization in " cite$ * warning$
              cite$ #1 #3 substring$ }
	    'key
	  if$
	}
        { organization }
      if$
    }
    { editor format.lab.names }
  if$
}

FUNCTION {author.editor.key.label}
{ author empty$
    { editor empty$
          { key empty$
               { "no key, author, or editor in " cite$ * warning$
                 cite$ #1 #3 substring$ }
             'key
           if$
         }
          { editor format.lab.names }
      if$
    }
    { author format.lab.names }
  if$
}

FUNCTION {calc.label}
%
% Changed - GNP. See also author.organization.sort, editor.organization.sort
% Form label for BibTeX entry. The classification of which fields are used
% for which type of entry (book, inbook, etc.) are taken from alpha.bst.
% The change here from newapa is to also include organization as a
% citation label if author or editor is missing.
%
{ type$ "book" =
  type$ "inbook" =
  or
    'author.editor.key.label
    { type$ "proceedings" =
	'editor.key.organization.label
	{ type$ "manual" =
	    'author.key.organization.label
	    'author.key.label
	  if$
	}
      if$
    }
  if$

  author empty$  % generate the full label citation information.
    { editor empty$
        { organization empty$
           { "no author, editor, or organization in " cite$ * warning$
             "??" }
           { organization }
           if$
        }
        { editor my.full.label }
        if$
    }
    { author my.full.label }
  if$

% leave label on the stack, to be popped when required.

  "}{" * swap$ * "}{" *
%  year field.or.null purify$ #-1 #4 substring$ *
%
% save the year for sort processing afterwards (adding a, b, c, etc.)
%
  year field.or.null purify$ #-1 #4 substring$
  'label.year :=
}

FUNCTION {output.bibitem}
{ newline$

  "\bibitem[\protect\citeauthoryear{" write$
  calc.label write$
  sort.year write$
  "}]{" write$

  cite$ write$
  "}" write$
  newline$
  ""
  before.all 'output.state :=
}

%% For printing DOI numbers (it is a hyperlink but printed in black)
FUNCTION {formatfull.doi}
{ doi empty$
  { ""  }
  {"{\url{https://doi.org/" doi * "}}" * }
  if$
}


FUNCTION {article}
{ output.bibitem
  format.authors
  "author" output.check
  author format.key output          % added
  output.year.check                 % added
  new.block
  format.title
  "title" output.check
  new.block
  crossref missing$
    { format.jour.vol output
    }
    { format.article.crossref output.nonnull
      format.pages output
    }
  if$
  new.block
  note output
  formatfull.doi output
  fin.entry
}

FUNCTION {book}
{ output.bibitem
  author empty$
    { format.editors
	  "author and editor" output.check }
    { format.authors
	  output.nonnull
      crossref missing$
    	{ "author and editor" editor either.or.check }
    	'skip$
      if$
    }
  if$
  output.year.check       % added
  new.block
  format.btitle
  "title" output.check
  crossref missing$
    { format.bvolume output
      new.block
      format.number.series output
      new.sentence
      address output
      publisher "publisher" output.check.colon
    }
    { new.block
      format.book.crossref output.nonnull
    }
  if$
  new.block
  note output
  formatfull.doi output
  fin.entry
}

FUNCTION {booklet}
{ output.bibitem
  format.authors output
  author format.key output          % added
  output.year.check                 % added
  new.block
  format.title
  "title" output.check
  new.block
  howpublished output
  address output
  new.block
  note output
  formatfull.doi output
  fin.entry
}

FUNCTION {inbook}
{ output.bibitem
  author empty$
    { format.editors
      "author and editor" output.check
    }
    { format.authors output.nonnull
      crossref missing$
    { "author and editor" editor either.or.check }
    'skip$
      if$
    }
  if$
  output.year.check                 % added
  new.block
  format.btitle
  "title" output.check
  crossref missing$
    { format.bvolume output
      format.chapter.pages
      "chapter and pages" output.check
      new.block
      format.number.series output
      new.sentence
      address output
      publisher
      "publisher" output.check.colon
    }
    { format.chapter.pages "chapter and pages" output.check
      new.block
      format.book.crossref output.nonnull
    }
  if$
  new.block
  note output
  formatfull.doi output
  fin.entry
}

FUNCTION {incollection}
{ output.bibitem
  format.authors
  "author" output.check
  author format.key output       % added
  output.year.check              % added
  new.block
  format.title
  "title" output.check
  new.block
  crossref missing$
  { format.in.ed.booktitle
    "booktitle" output.check
    format.bvolume output
    format.number.series output
    format.chapter.pages output % gnp - was special.output.nonnull
%                                 left out comma before page numbers
    new.sentence
    address output
    publisher "publisher" output.check.colon
  }
  { format.incoll.inproc.crossref
	output.nonnull
    format.chapter.pages output
  }
  if$
  new.block
  note output
  formatfull.doi output
  fin.entry
}

FUNCTION {inproceedings}
{ output.bibitem
  format.authors
  "author" output.check
  author format.key output            % added
  output.year.check                   % added
  new.block
  format.title
  "title" output.check
  new.block
  crossref missing$
    { format.in.ed.booktitle
	  "booktitle" output.check
      format.bvolume output
      format.number.series output
      address output
      format.pages output
      new.sentence
      organization output
      publisher output.colon
      }
    { format.incoll.inproc.crossref output.nonnull
      format.pages output
    }
  if$
  new.block
  note output
  formatfull.doi output
  fin.entry
}

FUNCTION {conference} { inproceedings }

FUNCTION {manual}
{ output.bibitem
  author empty$
    { editor empty$
      { organization "organization" output.check
        organization format.key output }  % if all else fails, use key
      { format.editors "author and editor" output.check }
      if$
    }
    { format.authors output.nonnull }
    if$
  output.year.check                 % added
  new.block
  format.btitle
  "title" output.check
  organization address new.block.checkb
% Reversed the order of "address" and "organization", added the ":".
  address output
  organization "organization" output.check.colon
%  address output
%  ":" output
%  organization output
  new.block
  note output
  formatfull.doi output
  fin.entry
}

FUNCTION {mastersthesis}
{ output.bibitem
  format.authors
  "author" output.check
  author format.key output          % added
  output.year.check                 % added
  new.block
  format.title
  "title" output.check
  new.block
  "Master's thesis" format.thesis.type output.nonnull
  school "school" output.check
  address output
  new.block
  note output
  formatfull.doi output
  fin.entry
}

FUNCTION {misc}
{ output.bibitem
  format.authors output
  author format.key output            % added
  output.year.check                   % added
  title howpublished new.block.checkb
  format.title output
  new.block
  howpublished output
  new.block
  note output
  formatfull.doi output
  fin.entry
}

FUNCTION {phdthesis}
{ output.bibitem
  format.authors
  "author" output.check
  author format.key output            % added
  output.year.check                   % added
  new.block
  format.btitle
  "title" output.check
  new.block
  "Ph.\ D. thesis" format.thesis.type output.nonnull
  school "school" output.check
  address output
  new.block
  note output
  formatfull.doi output
  fin.entry
}

FUNCTION {proceedings}
{ output.bibitem
  editor empty$
    { organization output
      organization format.key output }  % gnp - changed from author format.key
    { format.editors output.nonnull }
  if$
% author format.key output             % gnp - removed (should be either
%                                        editor or organization
  output.year.check                    % added (newapa)
  new.block
  format.btitle
  "title" output.check
  format.bvolume output
  format.number.series output
  address output
  new.sentence
  organization output
  publisher output.colon
  new.block
  note output
  formatfull.doi output
  fin.entry
}

FUNCTION {techreport}
{ output.bibitem
  format.authors
  "author" output.check
  author format.key output             % added
  output.year.check                    % added
  new.block
  format.title
  "title" output.check
  new.block
  format.tr.number output.nonnull
  institution
  "institution" output.check
  address output
  new.block
  note output
  formatfull.doi output
  fin.entry
}

FUNCTION {unpublished}
{ output.bibitem
  format.authors
  "author" output.check
  author format.key output              % added
  output.year.check                      % added
  new.block
  format.title
  "title" output.check
  new.block
  note "note" output.check
  fin.entry
}

FUNCTION {default.type} { misc }

MACRO {jan} {"January"}

MACRO {feb} {"February"}

MACRO {mar} {"March"}

MACRO {apr} {"April"}

MACRO {may} {"May"}

MACRO {jun} {"June"}

MACRO {jul} {"July"}

MACRO {aug} {"August"}

MACRO {sep} {"September"}

MACRO {oct} {"October"}

MACRO {nov} {"November"}

MACRO {dec} {"December"}

MACRO {acmcs} {"ACM Computing Surveys"}

MACRO {acta} {"Acta Informatica"}

MACRO {ai} {"Artificial Intelligence"}

MACRO {cacm} {"Communications of the ACM"}

MACRO {ibmjrd} {"IBM Journal of Research and Development"}

MACRO {ibmsj} {"IBM Systems Journal"}

MACRO {ieeese} {"IEEE Transactions on Software Engineering"}

MACRO {ieeetc} {"IEEE Transactions on Computers"}

MACRO {ieeetcad}
 {"IEEE Transactions on Computer-Aided Design of Integrated Circuits"}

MACRO {ipl} {"Information Processing Letters"}

MACRO {jacm} {"Journal of the ACM"}

MACRO {jcss} {"Journal of Computer and System Sciences"}

MACRO {scp} {"Science of Computer Programming"}

MACRO {sicomp} {"SIAM Journal on Computing"}

MACRO {tocs} {"ACM Transactions on Computer Systems"}

MACRO {tods} {"ACM Transactions on Database Systems"}

MACRO {tog} {"ACM Transactions on Graphics"}

MACRO {toms} {"ACM Transactions on Mathematical Software"}

MACRO {toois} {"ACM Transactions on Office Information Systems"}

MACRO {toplas} {"ACM Transactions on Programming Languages and Systems"}

MACRO {tcs} {"Theoretical Computer Science"}

READ

FUNCTION {sortify}
{ purify$
  "l" change.case$
}

INTEGERS { len }

FUNCTION {chop.word}
{ 's :=
  'len :=
  s #1 len substring$ =
    { s len #1 + global.max$ substring$ }
    's
  if$
}


FUNCTION {sort.format.names}
{ 's :=
  #1 'nameptr :=
  ""
  s num.names$ 'numnames :=
  numnames 'namesleft :=
    { namesleft #0 > }
    { nameptr #1 >
          { "   " * }
         'skip$
      if$
      s nameptr "{vv{ } }{ll{ }}{  f{ }}{  jj{ }}" format.name$ 't :=
      nameptr numnames = t "others" = and
          { " et~al" * }
          { t sortify * }
      if$
      nameptr #1 + 'nameptr :=
      namesleft #1 - 'namesleft :=
    }
  while$
}

FUNCTION {sort.format.title}
{ 't :=
  "A " #2
    "An " #3
      "The " #4 t chop.word
    chop.word
  chop.word
  sortify
  #1 global.max$ substring$
}

FUNCTION {author.sort}
{ author empty$
    { key empty$
         { "to sort, need author or key in " cite$ * warning$
           "" }
         { key sortify }
      if$
    }
    { author sort.format.names }
  if$
}

FUNCTION {editor.sort}
{ editor empty$
    { key empty$
         { "to sort, need editor or key in " cite$ * warning$
           ""
         }
         { key sortify }
      if$
    }
    { editor sort.format.names }
  if$
}

FUNCTION {author.editor.sort}
{ author empty$
    { "missing author in " cite$ * warning$
      editor empty$
         { key empty$
             { "to sort, need author, editor, or key in " cite$ * warning$
               ""
             }
             { key sortify }
           if$
         }
         { editor sort.format.names }
      if$
    }
    { author sort.format.names }
  if$
}

FUNCTION {author.organization.sort}
%
% added - GNP. Stack author or organization for sorting (from alpha.bst).
% Unlike alpha.bst, we need entire names, not abbreviations
%
{ author empty$
    { organization empty$
	{ key empty$
	    { "to sort, need author, organization, or key in " cite$ * warning$
	      ""
	    }
	    { key sortify }
	  if$
	}
	{ organization sortify }
      if$
    }
    { author sort.format.names }
  if$
}

FUNCTION {editor.organization.sort}
%
% added - GNP. Stack editor or organization for sorting (from alpha.bst).
% Unlike alpha.bst, we need entire names, not abbreviations
%
{ editor empty$
    { organization empty$
	{ key empty$
	    { "to sort, need editor, organization, or key in " cite$ * warning$
	      ""
	    }
	    { key sortify }
	  if$
	}
	{ organization sortify }
      if$
    }
    { editor sort.format.names }
  if$
}

FUNCTION {presort}
%
% Presort creates the bibentry's label via a call to calc.label, and then
% sorts the entries based on entry type. Chicago.bst adds support for
% including organizations as the sort key; the following is stolen from
% alpha.bst.
%
{ calc.label sortify % recalculate bibitem label
  year field.or.null purify$ #-1 #4 substring$ * % add year
  "    "
  *
  type$ "book" =
  type$ "inbook" =
  or
    'author.editor.sort
    { type$ "proceedings" =
	'editor.organization.sort
	{ type$ "manual" =
	    'author.organization.sort
	    'author.sort
	  if$
	}
      if$
    }
  if$
  #1 entry.max$ substring$        % added for newapa
  'sort.label :=                  % added for newapa
  sort.label                      % added for newapa
  *
  "    "
  *
  title field.or.null
  sort.format.title
  *
  #1 entry.max$ substring$
  'sort.key$ :=
}

ITERATE {presort}

SORT             % by label, year, author/editor, title

STRINGS { last.label next.extra }

INTEGERS { last.extra.num }

FUNCTION {initialize.extra.label.stuff}
{ #0 int.to.chr$ 'last.label :=
  "" 'next.extra :=
  #0 'last.extra.num :=
}

FUNCTION {forward.pass}
%
% Pass through all entries, comparing current entry to last one.
% Need to concatenate year to the stack (done by calc.label) to determine
% if two entries are the same (see presort)
%
{ last.label
  calc.label year field.or.null purify$ #-1 #4 substring$ * % add year
  #1 entry.max$ substring$ =     % are they equal?
     { last.extra.num #1 + 'last.extra.num :=
       last.extra.num int.to.chr$ 'extra.label :=
     }
     { "a" chr.to.int$ 'last.extra.num :=
       "" 'extra.label :=
       calc.label year field.or.null purify$ #-1 #4 substring$ * % add year
       #1 entry.max$ substring$ 'last.label := % assign to last.label
     }
  if$
}

FUNCTION {reverse.pass}
{ next.extra "b" =
    { "a" 'extra.label := }
     'skip$
  if$
  label.year extra.label * 'sort.year :=
  extra.label 'next.extra :=
}

EXECUTE {initialize.extra.label.stuff}

ITERATE {forward.pass}

REVERSE {reverse.pass}

FUNCTION {bib.sort.order}
{ sort.label
  "    "
  *
  year field.or.null sortify
  *
  "    "
  *
  title field.or.null
  sort.format.title
  *
  #1 entry.max$ substring$
  'sort.key$ :=
}

ITERATE {bib.sort.order}

SORT             % by sort.label, year, title --- giving final bib. order.

FUNCTION {begin.bib}

{ preamble$ empty$
    'skip$
    { preamble$ write$ newline$ }
  if$
  "\begin{thebibliography}{999}" write$ newline$
}


EXECUTE {begin.bib}

EXECUTE {init.state.consts}

ITERATE {call.type$}

FUNCTION {end.bib}
{ newline$
  "\end{thebibliography}" write$ newline$
}

EXECUTE {end.bib}
