# Supplementary material for: The Role of Atmospheric Composition in Defining the Habitable Zone Limits and Supporting E. coli Growth
Source: Life (Basel). 2025 Jan 10;15(1):79. doi: 10.3390/life15010079 (PMC11766661; doi:10.3390/life15010079)
Supplement: Supplementary file 1 [file life-15-00079-s001.zip › Supplementary.aux]

\relax 
\providecommand*\new@tpo@label[2]{}
\providecommand\hyper@newdestlabel[2]{}
\providecommand\HyperFirstAtBeginDocument{\AtBeginDocument}
\HyperFirstAtBeginDocument{\ifx\hyper@anchor\@undefined
\global\let\oldnewlabel\newlabel
\gdef\newlabel#1#2{\newlabelxx{#1}#2}
\gdef\newlabelxx#1#2#3#4#5#6{\oldnewlabel{#1}{{#2}{#3}}}
\AtEndDocument{\ifx\hyper@anchor\@undefined
\let\newlabel\oldnewlabel
\fi}
\fi}
\global\let\hyper@last\relax 
\gdef\HyperFirstAtBeginDocument#1{#1}
\providecommand\HyField@AuxAddToFields[1]{}
\providecommand\HyField@AuxAddToCoFields[2]{}
\bibstyle{Definitions/mdpi}
\newmarginnote{note.1.1}{{1}{10945661sp}}
\@writefile{lot}{\contentsline {table}{\numberline {S1}{\ignorespaces Model parameters used for the simulations.\relax }}{2}{table.caption.1}\protected@file@percent }
\providecommand*\caption@xref[2]{\@setref\relax\@undefined{#1}}
\newlabel{tab:char_model}{{S1}{2}{Model parameters used for the simulations.\relax }{table.caption.1}{}}
\newlabel{tab:char_model@cref}{{[table][1][]S1}{[1][2][]2}}
\@writefile{lof}{\contentsline {figure}{\numberline {S1}{\ignorespaces Image of bottles used for the CO$_2$ atmosphere experiment}}{2}{figure.caption.2}\protected@file@percent }
\newlabel{fig:bottles}{{S1}{2}{Image of bottles used for the CO$_2$ atmosphere experiment}{figure.caption.2}{}}
\newlabel{fig:bottles@cref}{{[figure][1][]S1}{[1][2][]2}}
\newlabel{LastPage}{{}{2}{}{page.2}{}}
\xdef\lastpage@lastpage{2}
\xdef\lastpage@lastpageHy{2}
\gdef \@abspage@last{2}
