# Supplementary material for: The Role of Atmospheric Composition in Defining the Habitable Zone Limits and Supporting E. coli Growth
Source: Life (Basel). 2025 Jan 10;15(1):79. doi: 10.3390/life15010079 (PMC11766661; doi:10.3390/life15010079)
Supplement: Supplementary file 1 [file life-15-00079-s001.zip › Supplementary.tex]

%  LaTeX support: latex@mdpi.com 
%=================================================================
\documentclass[life,supfile,accept,pdftex,moreauthors]{Definitions/mdpi} 
%=================================================================
% MDPI internal commands - do not modify
\firstpage{1} 
\makeatletter 
\setcounter{page}{\@firstpage} 
\makeatother
\pubvolume{1}
\issuenum{1}
\articlenumber{0}
\pubyear{2025}
\copyrightyear{2025}
\externaleditor{Amedeo Balbi}
\datereceived{10 December 2024} 
\daterevised{6 January 2025} % Comment out if no revised date
\dateaccepted{ } 
\datepublished{ } 
%\datecorrected{} % For corrected papers: "Corrected: XXX" date in the original paper.
%\dateretracted{} % For corrected papers: "Retracted: XXX" date in the original paper.
\hreflink{https://doi.org/} % If needed use \linebreak
%\doinum{}
%\pdfoutput=1 % Uncommented for upload to arXiv.org
%\CorrStatement{yes}  % For updates

%=================================================================
% Full title of the paper (Capitalized)

\Title{{The} Role of Atmospheric Composition in Defining the Habitable Zone Limits and Supporting \textit{E. coli} Growth}

%Atmospheric Composition: Dual Impact on the Limits of the Habitable Zone and \textit{E. coli} Growth

% MDPI internal command: Title for citation in the left column
\TitleCitation{The Role of Atmospheric Composition in Defining the Habitable Zone Limits and Supporting \textit{E. coli} Growth}

% Author Orchid ID: enter ID or remove command
\newcommand{\orcidauthorA}{0009-0005-6468-9753} % Add \orcidA{} behind the author's name
\newcommand{\orcidauthorB}{0000-0001-5657-4503} % Add \orcidB{} behind the author's name
\newcommand{\orcidauthorC}{0000-0003-4711-3099} % Add \orcidC{} behind the author's name
\newcommand{\orcidauthorD}{0000-0002-0879-3135} % Add \orcidD{} behind the author's name
\newcommand{\orcidauthorE}{0000-0002-7213-7407} % Add \orcidE{} behind the author's name
\newcommand{\orcidauthorF}{0000-0001-9178-168X} % Add \orcidF{} behind the author's name
\newcommand{\orcidauthorG}{0000-0002-6163-4299} % Add \orcidG{} behind the author's name

% Authors, for the paper (add full first names)
\Author{{Asena Kuzucan} $^{1,2,}$*\orcidA{}, Emeline Bolmont $^{1,2}$\orcidB{}, Guillaume Chaverot $^{2,3}$\orcidC{}, Jaqueline {Quirino} Ferreira $^{2,4}$\orcidD{}, \mbox{Bastiaan {Willem} Ibelings $^{2,4}$\orcidE{},}  Siddharth Bhatnagar $^{1,2,5}$\orcidF{} and Daniel {Frank} McGinnis $^{2,4}$\orcidG{}} %MDPI: 1. Please carefully check the accuracy of names and affiliations. Changing authorship is NOT acceptable during this period (including adding new authors/corresponding authors/affiliations or deleting present authors/corresponding authors/affiliations or exchanging author orders).
%2. We revise the ORCID place, please confirm. 3. The names highlighted are different from the one submitted online at susy.mdpi.com (Jaqueline Quirino Ferreira, Bastiaan Willem Ibelings, Daniel Frank McGinnis). Please confirm which one is correct.

% Author:  I have written the full names now.  

%\longauthorlist{yes}

% MDPI internal command: Authors, for metadata in PDF
\AuthorNames{Firstname Lastname, Firstname Lastname and Firstname Lastname}

% MDPI internal command: Authors, for citation in the left column
\AuthorCitation{Kuzucan, A.; Bolmont, E.; Chaverot, G.; Ferreira, J.Q.; Ibelings, B.W.; Bhatnagar, S.; McGinnis, D.F.}
% If this is a Chicago style journal: Lastname, Firstname, Firstname Lastname, and Firstname Lastname.

% Affiliations / Addresses (Add [1] after \address if there is only one affiliation.)
\address{%
$^{1}$ \quad Observatoire de Gen\`eve, Universit\'e de Gen\`eve, Chemin Pegasi 51, 1290 Versoix, Switzerland; {emeline.bolmont@unige.ch}  (E.B.); {siddharth.bhatnagar@unige.ch} (S.B.) \\ 

$^{2}$ \quad Centre sur la Vie dans l'Univers, Universit\'e de Gen\`eve, {1211 Geneva, Switzerland}%MDPI: Newly added post code, city and country. Please confirm. The following highlights are the same. 
% Author comment: I have put the correct addresses. 
; {guillaume.chaverot@univ-grenoble-alpes.fr} (G.C.); {jaqueline.quirinoferreira@unige.ch} (J.Q.F.); {bastiaan.ibelings@unige.ch} (B.W.I.); {daniel.mcginnis@unige.ch} (D.F.M.)\\

$^{3}$ \quad CNRS, IPAG, {University} %MDPI: 1. We changed Univ. to University, please confirm. 2. For universities, the department/school/faculty/campus is required. Please try to provide this information. 
%Author: The full affiliation is provided as it is officially given. The information above includes the Department name (CNRS, IPAG).
 Grenoble Alpes,  F-38000 Grenoble, France\\
 
$^{4}$ \quad Department F.-A. FOREL for Environmental and Aquatic Sciences, Universit\'e de Gen\`eve, {1211 Gen\`eve, Switzerland}\\

$^{5}$ \quad Department of Applied Physics {and} %MDPI: Please confirm if and should be comma.
%Author: I confirm to keep the and.
 Institute for Environmental Sciences, Universit\'e de Gen\`eve, {1211 Gen\`eve, Switzerland}} 

\corres{Correspondence: asena.kuzucan@unige.ch or {asenakuzucan@gmail.com} } %MDPI: Please confirm if two emails should retained.

%%%%%%%%%%%%%%%%%%%%%%%%%%%%%%%%%%%%%%%%%%
\begin{document}

\maketitle

\section*{This file includes:}
Supplementary tables for Generic-PCM setup and supplementary image for experimental setup.

\clearpage

% Table 1
\begin{table}[H] 
\caption{Model parameters used for the simulations.}\label{tab:char_model}
\begin{tabularx}{\textwidth}{Xl}
\toprule
\textbf{Model parameters}	& \textbf{Values}\\
\midrule
Resolution: Longitude x Latitude x Vertical Levels\textsuperscript{*} &60 x 48 x 30\\
Calculation of the dynamics (i.e. atmospheric transport) & Called every 96 s\textsuperscript{**} \\
Calculation of the physics (evaporation, condensation, etc.) & Called every 8 min\textsuperscript{**} \\
Radiative transfer & Called every 48 min\textsuperscript{**} \\
Ocean model & 2-layer ocean without dynamics \\
Ocean heat redistribution & false \\
\bottomrule
\end{tabularx}
\noindent{\footnotesize{\textsuperscript{*} \textbf{Resolution specifies the number of grid cells in each direction of the 3D grid used in the GCM.}}} \\
\noindent{\footnotesize{\textsuperscript{**} Numerical Time}} \\
\end{table}

%%%% 1st figure
\begin{figure}[H]
\centering
\includegraphics[width=0.7\textwidth]
{LB_with_CO2.pdf}
\caption[Image of bottles used for the CO$_2$ atmosphere experiment]{\label{fig:bottles} Photo of a bottle used for the pure CO$_2$ atmosphere experiment (ii). Like this bottle, each bottle has two needles with a 0.2 µm sterile filter for flushing with nitrogen and consequently filling the head-space with the desired atmosphere.}
\end{figure}
\end{document}
